# Supplementary material for: Microscopic crystallographic analysis of dislocations in molecular crystals
Source: Nat Mater. 2025 Mar 3;24(5):682–7. doi: 10.1038/s41563-025-02138-5 (PMC12048348; doi:10.1038/s41563-025-02138-5)
Supplement: Supplementary file 3 — Excel file containing numerical data in polar plots for p-terphenyl and anthracene shown in Fig. 2c,g. [file 41563_2025_2138_MOESM3_ESM.xlsx]

## Sheet: Figure2_A
Azimuthal angle (degree)	Displacement (nm)
281.519	34.665
291.167	62.881
312.796	126.7
329.436	132.989
334.245	145.001
344.464	154.24
2.7985	133.902
9.25863	129.582
19.2481	107.903
41.0074	73.014
45.4785	66.377
56.8881	41.987
64.0736	26.407
77.7312	0
88.5655	19.508
96.7718	23.429
104.236	34.527
113.17	64.432
122.29	80.35
126.975	99.331
133.686	125
165.742	156.218
182.572	134.077
197.496	117.677
209.954	110.644
215.73	86.187
228.801	55.937
233.585	40.399
250.929	0
267.013	18.838
274.618	22.619

## Sheet: Figure2g_PolarPlot_anthracene
Azimuthal angle (degree)	Displacement (nm)
303.869	48.109
316.163	20.562
324.982	39.816
331.157	54.714
342.206	140.741
76.132	333.219
83.6427	288.756
94.416	171.51
160.679	145.394
166.75	173.834
265.394	177.946
