# Supplementary material for: Microscopic crystallographic analysis of dislocations in molecular crystals
Source: Nat Mater. 2025 Mar 3;24(5):682–7. doi: 10.1038/s41563-025-02138-5 (PMC12048348; doi:10.1038/s41563-025-02138-5)
Supplement: Supplementary file 5 — Excel file containing numerical data in polar plots for theophylline and wax crystals shown in Fig. 3d,h. [file 41563_2025_2138_MOESM5_ESM.xlsx]

## Sheet: Figure3d_PolarPlot_theophylline
Azimuthal angle (degree)	Displacement (nm)
296.521	132.051
292.037	125.059
259.536	55.563
238.682	16.602
234.983	9.59
219.814	31.252
180.983	110.432
165.868	130.29
156.443	137.782
144.123	140.588
12.5474	94.045
0.444	110.282
345.859	130.661
336.443	137.176

## Sheet: Figure3h_PolarPlot_wax
Azimuthal angle (degree)	Displacement (nm)
313.69	138.475
320.82	109.145
329.935	90.08
331.962	73.64
338.845	62.821
342.681	46.025
350.456	35.505
11.8337	13.67
14.4999	5.205
26.758	0
34.154	5.205
38.228	13.37
68.6	62.821
133.658	138.075
143.082	110.446
151.49	73.64
158.6	65.38
168.54	32.546
188.259	13.15
191.622	5.205
198.38	0
